# Supplementary material for: Lipid-specific IgMs induce antiviral responses in the CNS: implications for progressive multifocal leukoencephalopathy in multiple sclerosis
Source: Acta Neuropathol Commun. 2020 Aug 13;8:135. doi: 10.1186/s40478-020-01011-7 (PMC7427287; doi:10.1186/s40478-020-01011-7)
Supplement: Supplementary file 2 — Additional file 2: Table S1. Fifty most upregulated genes upregulated in DIV24 rat myelinating cultures treated 24 hrs with O4 compared to IgM control. Table S2. Significantly altered human disease pathways. Table S3. Significantly altered organismal system pathways. Table S4. Primer sequences. [file 40478_2020_1011_MOESM2_ESM.xlsx]

## Sheet: Table S1
Table S1 Fifty most upregulated genes upregulated in DIV24 rat myelinating cultures treated 24 hrs with O4 compared to IgM control.
Data sorted by highest fold change; significance was determined by one-way ANOVA. Table shows FDR-adjusted p-values.
Gene symbol	Gene name	Fold change	p-value
Cxcl11	chemokine (C-X-C motif) ligand 11	79.7362	1.68e-06
Cxcl9	chemokine (C-X-C motif) ligand 9	59.2941	1.68e-06
Cxcl13	chemokine (C-X-C motif) ligand 13	40.2532	4.42e-05
Ifit3	interferon-induced protein with tetratricopeptide repeats 3	39.2844	0.000102
Cxcl10	chemokine (C-X-C motif) ligand 10	34.8727	0.000743
Oasl	2'-5'-oligoadenylate synthetase-like	32.0291	5.63e-05
Ifit2	interferon-induced protein with tetratricopeptide repeats 2	25.1158	0.00015
Mx1	myxovirus (influenza virus) resistance 1	23.2507	0.000135
Rsad2	radical S-adenosyl methionine domain containing 2	22.189	0.000904
Cxcl17	chemokine (C-X-C motif) ligand 17	18.8138	4.11e-06
Irf7	interferon regulatory factor 7	18.6748	4.46e-05
Isg20	interferon stimulated exonuclease gene 20	17.3376	4.35e-05
Gbp5	guanylate binding protein 5	16.1022	4.5e-06
Ccl5	chemokine (C-C motif) ligand 5	16.0463	1.71e-06
Apol9a	apolipoprotein L 9a	15.3545	1.52e-05
F10	coagulation factor X	13.5068	2.07e-05
Ddx60	DEAD (Asp-Glu-Ala-Asp) box polypeptide 60	13.0554	0.0003
Zbp1	Z-DNA binding protein 1 NM_133564	12.9286	4.46e-05
Ccl7	chemokine (C-C motif) ligand 7	12.8555	6.45e-06
Lcn2	lipocalin 2	12.1514	1.94e-05
Isg15	ISG15 ubiquitin-like modifier	12.0388	8.86e-05
Usp18	ubiquitin specific peptidase 18	11.6987	0.000449
LOC685067	similar to guanylate binding protein family, member	11.3185	5.59e-05
LOC100366216	nuclear antigen Sp100-like	11.1387	2.81e-05
Oas2	2'-5' oligoadenylate synthetase 2	9.82098	4.07e-05
Lgals9	lectin, galactoside-binding, soluble, 9	9.59523	4.95e-05
RT1-T24-3	RT1 class I, locus T24, gene 3	9.56269	7.38e-06
Oas1b	2-5 oligoadenylate synthetase 1B	9.4805	0.00025
Ccl19	chemokine (C-C motif) ligand 19	9.15446	8.86e-05
Serpine1	serpin peptidase inhibitor, clade E (nexin, plasminogen activator inhibitor type 1)	8.99302	0.000161
Cd72	Cd72 molecule	8.88603	0.000209
Ccl12	chemokine (C-C motif) ligand 12	8.69854	0.000123
Clec4a2	C-type lectin domain family 4, member A2	8.15189	5.8e-05
Ifi27l2b	interferon, alpha-inducible protein 27 like 2B	8.05335	1.52e-05
Mpa2l	macrophage activation 2 like	7.98949	6.62e-05
Il1b	interleukin 1 beta	7.81047	4.07e-05
Dhx58	DEXH (Asp-Glu-X-His) box polypeptide 58	7.62494	0.000122
C3	complement component 3	7.5046	4.74e-05
Tap1	transporter 1, ATP-binding cassette, sub-family B (MDR/TAP)	7.4345	4.16e-06
Siglec1	sialic acid binding Ig-like lectin 1, sialoadhesin	7.3837	0.000249
Slamf9	SLAM family member 9	7.38286	4.5e-06
Oas1i	2 ' -5 ' oligoadenylate synthetase 1I	7.10639	0.000153
RGD1305184	similar to CDNA sequence BC023105	6.93611	0.00104
Uba7	ubiquitin-like modifier activating enzyme 7	6.80602	0.000263
Siglec5	sialic acid binding Ig-like lectin 5	6.58333	0.000376
RT1-CE4	RT1 class I, locus CE4	6.37515	0.000266
Cmpk2	cytidine monophosphate (UMP-CMP) kinase 2	6.31348	0.000266
Il18bp	interleukin 18 binding protein	6.31101	4.92e-05
Psmb9	proteasome (prosome, macropain) subunit, beta type, 9	6.2268	1.08e-05
Slfn3	schlafen 1	6.17622	0.00695

## Sheet: Table S2
Table S2 Significantly altered human disease pathways. DIV24 rat myelinating cultures were treated for 24 hours with O4, analysed using Partek PathwayTM analysis software on
differentially expressed genes with fold change of 1.4 or higher. Pathways sorted in order of highest enrichment score. Only human disease pathways with significance of p < 0.05 are shown.
Pathway name	Function	Enrichment score	Enrichment p-value	% genes in pathway
Herpes simplex infection	Infectious diseases: Viral	36.9749	8.75e-17	18.8312
Influenza A	Infectious diseases: Viral	33.9327	1.83e-15	20.4918
Viral myocarditis	Cardiovascular diseases	19.1634	4.76e-09	20.2899
Measles	Infectious diseases: Viral	19.0435	5.36e-09	17.0213
Graft-versus-host disease	Immune diseases	18.8551	6.48e-09	24.4898
Legionellosis	Infectious diseases: Bacterial	17.3516	2.91e-08	24.4444
Type I diabetes mellitus	Endocrine and metabolic diseases	17.2259	3.3e-08	21.4286
Pertussis	Infectious diseases: Bacterial	16.405	7.51e-08	20
Allograft rejection	Immune diseases	15.9523	1.18e-07	21.5686
Autoimmune thyroid disease	Immune diseases	14.7445	3.95e-07	19.2982
Tuberculosis	Infectious diseases: Bacterial	12.6819	3.11e-06	11.5385
Malaria	Infectious diseases: Parasitic	11.3062	1.23e-05	20
Salmonella infection	Infectious diseases: Bacterial	10.9492	1.76e-05	14.7059
Epstein-Barr virus infection	Infectious diseases: Viral	10.8698	1.9e-05	9.46746
African trypanosomiasis	Infectious diseases: Parasitic	10.3579	3.17e-05	26.087
Staphylococcus aureus infection	Infectious diseases: Bacterial	10.0302	4.4e-05	20
Chagas disease (American trypanosomiasis)	Infectious diseases: Parasitic	9.50687	7.43e-05	12.5
Viral carcinogenesis	Cancers: Overview	9.12781	0.000109	9.03226
Rheumatoid arthritis	Immune diseases	9.11858	0.00011	13.2353
Hepatitis C	Infectious diseases: Viral	9.08704	0.000113	11.9048
Leishmaniasis	Infectious diseases: Parasitic	9.03773	0.000119	14.8148
Human T-cell leukemia virus 1 infection	Infectious diseases: Viral	7.72542	0.000441	7.27273
Hepatitis B	Infectious diseases: Viral	6.30656	0.00182	9.09091
Prion diseases	Neurodegenerative diseases	4.77109	0.00847	13.7931
Toxoplasmosis	Infectious diseases: Parasitic	4.61225	0.00993	8.23529
Systemic lupus erythematosus	Immune diseases	3.62716	0.0266	7.40741

## Sheet: Table S3
Table S3: Significantly altered organismal system pathways. DIV24 rat myelinating cultures were treated for 24 hours with O4. Significance determined using Partek PathwayTM analysis software
of differentially expressed genes with fold change of 1.4 or higher. Pathways sorted in order of highest enrichment score. Only organismal pathways with significance of p < 0.05 are shown.
Pathway name	Function	Enrichment score	Enrichment p-value	% genes in pathway
Antigen processing and presentation	Immune system	23.4486	6.55e-11	22.5352
Toll-like receptor signaling pathway	Immune system	18.0218	1.49e-08	18.6667
NOD-like receptor signaling pathway	Immune system	17.3516	2.91e-08	24.4444
Cytosolic DNA-sensing pathway	Immune system	17.1028	3.74e-08	23.913
Chemokine signaling pathway	Immune system	16.4807	6.96e-08	12.6761
Osteoclast differentiation	Development and regeneration	9.29362	9.2e-05	12.1951
RIG-I-like receptor signaling pathway	Immune system	9.17409	0.000103692	15.0943
Natural killer cell mediated cytotoxicity	Immune system	6.49689	0.00150812	10.2564
Hematopoietic cell lineage	Immune system	6.01259	0.00244775	10.6061
Leukocyte transendothelial migration	Immune system	5.32012	0.00489216	8.51064
Complement and coagulation cascades	Immune system	4.51239	0.0109722	10.4167

## Sheet: Table S4
Table S4: Primer sequences.
Gene name	Species	Forward sequence	Reverse sequence
GAPDH	Rat	AGATGGTGAAGGTCGGTGTG	TGAAGGGGTCGTTGATGG
Ifnb1	Rat	GCTGAATGGAAGGCTCAAC	GAATGGCAAAGGCAGTGTAA
Cxcl10	Rat	GCAAGTCTATCCTGTCCGCA	CTAGCCGCACACTGGGTAAA
Mx1	Rat	TGAGGAGACGAAGAGAGGAG	GCAGTTAGGAGCAGGAAGGA
Rsad2	Rat	ACTGGGAAGGGGGATTTACTT	TTTTTACCGCCGAACACATT
Oasl	Rat	GCCGAGGTCTATGTGAATCTG	TCGCTGAAGGAAGGAGAGAA
18S	Rat	CTCAACACGGGAAACCTCAC	GACAAATCGCTCCACCAACT
Ifit2	Rat	CCTGTGCTTGACTGTGAGGA	AGTGGATTCTGGGTTCTTTGG
Isg15	Rat	GGATGGTGTTGCCCTTATC	GCCCCTTTCATTCCTCAC
Isg20	Rat	CTGAGGGTCTGAGGAGCA	CGCTGACTTGGGTTCTGTAGT
Ccl5	Rat	CTTTGCCTACCTCTCCCTCG	TCCCCAGCTGGTTAGGACT
Ifna4	Rat	CTCATCTGCTGCTTGGAATG	TTCTTGGGTTAGGGGAGGTT
Ifng	Rat	GCCCTCTCTGGCTGTTACTG	CCAAGAGGAGGCTCTTTCCT
BUNM	BUNV	GGGGAAGATACAGGCAATGA	CCCACACACAGTCAGTAACAACA
18S	Mouse	GACTCAACACGGGAAACCTC	TAACCAGACAAATCGCTCCAC
Cxcl10	Mouse	GCTCAAGTGGCTGGGATG	GAGGACAAGGAGGGTGTGG
Mx1	Mouse	GGTCGGCTTCTGGTTTTGT	TGATGGGTGGTGGGCTAA
Rsad2	Mouse	AAATGTGGCTTCTGCTTCCA	CCAAGTATTCACCCCTGTCCT
Oasl1	Mouse	AGGGGGTGTGAGAAGTCGT	GATTGGTTAGGAAGATGGTTTGG
Ifnb1	Mouse	CACAGCCCTCTCCATCAACT	GCATCTTCTCCGTCATCTCC
